# Supplementary material for: Correlation between CT growth patterns and invasiveness progression in neoplastic subcentimeter sub-solid nodules
Source: Ann Med. 2025 Dec 8;57(1):2596471. doi: 10.1080/07853890.2025.2596471 (PMC12687892; doi:10.1080/07853890.2025.2596471)
Supplement: Supplemental Material [file IANN_A_2596471_SM0678.zip]

Archive with 4 entries (3 files):
- suppl_data/
- suppl_data/Clean copy - Supplementary Table - IANN-2025-4221.R1.docx
- suppl_data/Figure S1.tif
- suppl_data/Figure S2.tif
